# Supplementary material for: Anticancer Effects of Abietane Diterpene 7α-Acetoxy-6β-hydroxyroyleanone from Plectranthus grandidentatus and Its Semi-Synthetic Analogs: An In Silico Computational Approach
Source: Molecules. 2024 Apr 16;29(8):1807. doi: 10.3390/molecules29081807 (PMC11052076; doi:10.3390/molecules29081807)
Supplement: Supplementary file 1 [file molecules-29-01807-s001.zip]

Archive with 1 entries (1 files):
- molecules-2924901-supplementary.pdf
